# Supplementary material for: Lactase persistence in Tunisia as a result of admixture with other Mediterranean populations
Source: Genes Nutr. 2017 Aug 24;12:20. doi: 10.1186/s12263-017-0573-3 (PMC5571577; doi:10.1186/s12263-017-0573-3)
Supplement: Supplementary file 1 — Supplementary information about the studied populations. (ZIP 22 kb) [file 12263_2017_573_MOESM1_ESM.zip]

Archive with 2 entries (2 files):
- Table-S2_Supplementary informations of the worldwide Human population.docx
- Table_S1_Supplementary informations of the studied populations.docx
