# Supplementary material for: Lactase persistence in Tunisia as a result of admixture with other Mediterranean populations
Source: Genes Nutr. 2017 Aug 24;12:20. doi: 10.1186/s12263-017-0573-3 (PMC5571577; doi:10.1186/s12263-017-0573-3)
Supplement: Supplementary file 2 — Principal component analysis (PCA) plot of genetic variation in Tunisian groups. Distribution of northern, central, and southern samples in the space of two first component of LP-related genotypes. Figure S2. Discriminant analysis of principal component (DAPC) in Tunisian groups. DAPC analysis confirmed results of PCA. Figure S3. Linkage disequilibrium patterns (LD) of the investigated genomic region in Tunisian population. Each number in squares indicates the r 2 index of LD between the corresponding SNPs. a Tunisian population. b Northern Tunisian group. c Central Tunisian group. d Southern Tunisian group. Table S1. Summary statistics for the studied populations. Table includes number of chromosome, nucleotide diversity, number of haplotypes, and haplotype diversity. Table S2. Results of allelic frequencies comparison between Tunisia and African and European populations. A chi-square test was used to test allelic differences; to reduce the false discovery rate of multiple testing, Bonferroni’s multiple comparison adjustment was performed. The statistical significance reached a p value less or equal to 5%. Table S3. Haplotype list in Tunisian population. A list of 23 different haplotypes generated by PHASE software, distributed between Northern, Central, and Southern Tunisian subgroups. Table S4. Haplotype list in the merged dataset. A list of 45 different haplotypes generated when comparing our data with other populations. (ZIP 608 kb) [file 12263_2017_573_MOESM2_ESM.zip › Table_S4_Haplotype list in the merged dataset.xlsx]

## Sheet: Sheet2
Table S4. Haplotype list in the merged dataset
	Haplotype	NEI	NCWI	CESI	SARD	TN	CEU	ESN	FIN	GBR	GWD	IBS	LWK	MSL	TSI	YRI	Total count
H_1	CACTACCCACGCCTC	123	87	168	49	133	33	100	62	44	129	73	110	98	123	144	1476
H_2	CACTACCCACGCCTT	2	2	4	0	2	2	0	3	0	0	1	0	1	3	0	20
H_3	CACTACCCACACCTC	1	2	0	0	0	0	0	0	0	0	0	0	0	0	0	3
H_4	CACTATCCACGCCTC	1	1	1	0	2	0	39	0	0	21	0	32	16	0	22	135
H_5	CACCACCCACGCCTC	5	2	1	1	5	1	7	0	0	19	1	15	13	8	11	89
H_6	CACCATCCACGCCTC	11	12	26	4	8	2	28	3	2	26	8	14	23	15	26	208
H_7	CATTACCCACGCCTC	1	0	0	0	0	0	0	0	0	0	0	0	0	0	0	1
H_8	CGCCGCCCGCGCCTT	4	0	0	0	0	0	0	0	0	0	0	0	0	0	0	4
H_9	CGCCGCCCGCGCTTT	5	0	0	0	0	0	0	0	0	0	0	0	0	0	0	5
H_10	AACTACCCACGCCTC	1	0	1	0	0	0	0	0	0	0	0	0	0	0	0	2
H_11	AATTATTTACAGCCC	4	0	0	0	0	0	0	0	0	0	0	0	0	0	0	4
H_12	AATTATTTATAGCCC	3	0	0	0	0	0	0	0	0	0	0	0	0	0	0	3
H_13	AGTTACCCACGCCTC	11	7	20	12	8	2	0	0	1	0	6	0	0	9	0	76
H_14	AGTCGTTTACAGCCT	1	0	0	0	0	0	0	0	0	0	0	0	0	0	0	1
H_15	AGTCGTTTGCGCCTC	8	4	6	1	0	2	0	0	0	0	3	0	0	3	0	27
H_16	AGTCGTTTGCAGCCT	27	28	45	19	28	10	13	12	2	11	19	12	7	28	5	266
H_17	AGTCGTTTGCAGTCT	5	0	4	0	1	0	0	0	0	0	0	0	0	0	0	10
H_18	AGTCGTTTGTAGCCT	1	0	0	0	0	0	0	0	0	0	0	0	0	0	0	1
H_19	AGTCGTTTGTAGTCT	64	58	31	5	30	139	0	110	130	2	97	0	0	19	0	685
H_20	CACCATCCACGCCTT	0	1	0	1	0	0	1	0	1	0	0	1	0	0	1	6
H_21	CGTCGTTTGCAGCCT	0	1	0	0	0	0	0	0	0	0	0	0	0	0	0	1
H_22	AGTCGTTTACGCCTC	0	2	1	0	0	0	0	1	0	2	3	0	0	1	0	10
H_23	AGTCGTTTGCAGCCC	0	3	3	0	5	0	10	0	0	13	0	7	5	3	5	54
H_24	CACTACCTGCAGCCT	0	0	1	0	0	0	0	0	0	0	1	0	0	0	1	3
H_25	CACTACCCACGCCCC	0	0	1	0	0	0	0	0	0	0	0	0	0	0	0	1
H_26	CACTACCCGCAGCCT	0	0	1	0	0	0	0	0	0	0	0	0	0	0	0	1
H_27	CGCTACCCACGCCTC	0	0	1	0	1	0	0	0	0	0	0	0	0	0	0	2
H_28	AGTCGTTTGTAGTCC	0	0	1	0	0	4	0	7	1	0	1	0	0	0	0	14
H_29	AGTCGTTTGCAGTCC	0	0	2	0	0	0	0	0	0	0	0	0	0	1	0	3
H_30	CATCGTTTGCAGCCT	0	0	0	2	0	0	0	0	0	0	0	0	0	0	0	2
H_31	AGTCACCCACGCCTC	0	0	0	0	0	0	0	0	0	0	0	0	0	1	0	1
H_32	CATCGTTTGTAGTCT	0	0	0	0	0	1	0	0	0	0	0	0	0	0	0	1
H_33	CACCACTCACGCCTC	0	0	0	0	1	0	0	0	0	0	0	0	0	0	0	1
H_34	CACCGTTTGCAGCCC	0	0	0	0	1	0	0	0	0	0	0	0	0	0	0	1
H_35	CACTGTTTGCAGCCT	0	0	0	0	1	0	0	0	0	0	0	0	0	0	0	1
H_36	AGTCATCCACGCCTC	0	0	0	0	0	0	0	0	1	0	0	0	0	0	0	1
H_37	CACTACCTGCAGCCC	0	0	0	0	0	0	0	0	0	1	0	5	1	0	0	7
H_38	CACCACCCACGCCTT	0	0	0	0	0	0	0	0	0	0	1	0	0	0	0	1
H_39	AGTCGTTCACGCCTC	0	0	0	0	0	0	0	0	0	0	0	1	3	0	0	4
H_40	CGTCGTTTGTAGTCT	0	0	0	0	0	1	0	0	0	0	0	0	0	0	0	1
H_41	CACTGTTTGTAGTCT	0	0	0	0	0	1	0	0	0	0	0	0	0	0	0	1
H_42	CACTACCCACGGCTC	0	0	0	0	0	0	0	0	0	1	0	0	2	0	1	4
H_43	AGTCGTTTGCGGCCC	0	0	0	0	0	0	0	0	0	1	0	0	0	0	0	1
H_44	CACCATCCACGGCTC	0	0	0	0	0	0	0	0	0	0	0	1	0	0	0	1
H_45	CATCATCCACGCCTC	0	0	0	0	0	0	0	0	0	0	0	0	1	0	0	1
Total count		278	210	318	94	226	198	198	198	182	226	214	198	170	214	216
